# Supplementary material for: Prostate cancer disease recurrence after radical prostatectomy is associated with HLA type and local cytomegalovirus immunity
Source: Mol Oncol. 2022 Aug 31;16(19):3452–64. doi: 10.1002/1878-0261.13273 (PMC9533687; doi:10.1002/1878-0261.13273)
Supplement: Supplementary file 11 — Table S6. Postmortem prostate donors and antiviral IgG analysis. [file MOL2-16-3452-s009.xlsx]

## Sheet: Donors and virscan virscores
						Virscore Serum	Virscore Prostate
Sample nr	Sample ID	Age at death	CMV IgG serum	ELISA CMV prostate	Prostate cancer	Human herpesvirus 5	African green monkey simian foamy virus	Aichivirus A	Alphacoronavirus 1	Alphapapillomavirus 1	Alphapapillomavirus 10	Alphapapillomavirus 11	Alphapapillomavirus 13	Alphapapillomavirus 2	Alphapapillomavirus 3	Alphapapillomavirus 4	Alphapapillomavirus 5	Alphapapillomavirus 6	Alphapapillomavirus 7	Alphapapillomavirus 8	Alphapapillomavirus 9	Aravan virus	Australian bat lyssavirus	BK polyomavirus	Banna virus	Barmah Forest virus	Bat coronavirus 1B	Betacoronavirus 1	Betapapillomavirus 1	Betapapillomavirus 2	Betapapillomavirus 3	Bovine papular stomatitis virus	Bovine respiratory syncytial virus	Bunyamwera virus	California encephalitis virus	Camelpox virus	Canine adenovirus A	Cercopithecine herpesvirus 2	Chandipura virus	Chapare virus	Chikungunya virus	Colorado tick fever virus	Cowpox virus	Crimean-Congo hemorrhagic fever virus	Dengue virus	Dhori virus	Dugbe virus	Duvenhage virus	Eastern equine encephalitis virus
1	ND364	38	-	NA	-	2	0	0	0	0	0	0	0	1	0	0	0	0	0	0	1	0	0	1	0	0	0	0	0	0	0	0	0	0	0	0	0	0	0	0	0	0	1	0	0	0	0	0	0
2	ND368	45	+	NA	-	24	0	0	0	0	1	0	0	0	0	0	0	0	0	0	0	0	0	0	0	0	0	0	0	0	0	0	0	0	0	0	0	0	0	0	0	0	1	0	1	0	0	0	0
3	ND369	45	-	-	-	5	0	0	0	0	1	0	0	1	0	0	0	0	0	0	0	0	0	0	0	0	0	0	0	0	0	0	1	0	0	0	0	0	0	0	0	0	0	0	0	0	0	0	0
4	ND372	29	+	+	-	7	0	1	0	0	1	0	0	0	1	0	0	0	0	0	0	0	0	0	0	1	0	0	0	0	0	0	0	0	0	0	0	0	0	0	1	0	1	0	2	0	0	0	0
5	ND377	36	+	+	-	17	0	0	0	0	1	0	0	0	0	0	0	0	0	0	0	0	0	0	0	0	0	0	0	0	0	0	0	0	0	0	0	0	0	0	0	0	1	0	0	0	0	0	0
6	ND381	31	-	-	-	5	0	0	0	0	1	0	0	0	0	0	0	0	0	0	0	0	0	0	0	0	0	0	0	0	0	0	0	0	0	0	0	0	0	0	1	0	0	0	0	0	0	0	0
7:1	ND386	40	-	-	-	3	0	0	0	0	0	0	0	1	0	0	0	0	0	0	0	0	0	1	0	0	0	0	0	0	0	0	0	0	0	0	0	0	0	0	0	0	1	0	0	0	0	0	0
7:2	ND386						0	1	0	1	1	1	0	0	0	0	0	0	0	0	0	0	0	0	0	0	0	0	0	0	0	0	0	0	0	0	0	0	0	0	1	0	1	0	0	0	0	0	0
8	ND390	53	-	NA	-	3	0	0	0	0	1	0	0	0	0	0	0	0	0	0	0	0	0	1	0	0	0	1	0	0	0	0	0	0	0	0	0	0	0	1	0	0	1	0	0	0	0	0	0
9	ND448	44	-	NA	-	5	0	0	0	0	1	0	0	0	0	0	0	1	0	0	0	0	0	0	0	0	0	0	0	1	0	0	1	0	0	0	0	0	0	0	0	0	1	0	1	0	0	0	0
10:1	ND450	59	-	-	-	1	0	0	0	0	0	0	0	2	0	0	0	1	0	0	0	0	0	0	0	0	0	0	0	0	0	0	0	0	0	0	0	0	0	0	0	0	1	0	0	0	0	0	0
10:2	ND450						0	0	0	0	1	0	0	1	0	0	0	0	0	0	0	0	0	0	0	0	0	0	1	0	0	0	0	0	0	0	0	0	0	0	0	0	0	0	3	0	0	0	0
11	ND453	24	-	NA	-	7	0	1	0	0	2	1	0	0	0	0	0	0	1	0	1	0	0	0	0	0	0	1	1	0	0	0	1	0	0	0	0	0	0	0	0	0	2	0	0	0	0	0	0
12	ND457	70	+	+	Chemotherapy treated prostate cancer	31	0	0	0	0	1	0	0	0	0	0	0	0	0	0	0	0	0	1	0	1	0	0	0	0	0	0	0	0	0	0	0	0	0	0	0	0	2	0	1	0	0	0	0
13	ND458	89	+	+	-	23	0	0	0	0	1	0	0	0	0	0	0	0	0	0	0	0	0	1	0	0	0	0	0	0	0	0	0	0	0	0	0	0	0	0	0	0	1	0	1	0	0	0	0
14	ND466	57	+	NA	-	23	0	0	0	0	1	0	0	1	0	0	0	0	0	0	0	0	0	0	0	0	0	0	0	0	0	0	0	0	0	0	0	0	0	0	0	0	1	0	1	0	0	0	0
15	ND467	31	-	NA	-	3	0	0	0	0	1	0	0	0	1	0	0	0	0	0	0	0	0	0	0	0	0	0	0	0	0	0	0	0	0	0	0	0	0	0	0	0	2	0	0	0	0	0	0
[truncated: 163 more columns]
