# Supplementary material for: Prostate cancer disease recurrence after radical prostatectomy is associated with HLA type and local cytomegalovirus immunity
Source: Mol Oncol. 2022 Aug 31;16(19):3452–64. doi: 10.1002/1878-0261.13273 (PMC9533687; doi:10.1002/1878-0261.13273)
Supplement: Supplementary file 13 — Table S8. Differentially expressed genes in CMV‐TCR− and CMV‐TCR+ samples in CPC‐GENE. [file MOL2-16-3452-s011.xlsx]

## Sheet: Blad1
HLA-A*02:01- >23 unique TCRb							HLA-A*02:01+ >23 unique TCRb
Upregulated in CMV TCR+				Downregulated in CMV TCR+			Upregulated in CMV TCR+				Downregulated in CMV TCR+
Gene	log2 fold change	p-value	Gene	log2 fold change	p-value		Gene	log2 fold change	p-value	Gene	log2 fold change	p-value
C9orf135	5.51576	0.0179623	PIP	-6.89372	0.0460216		ATP12A	4.2589	0.0062409	LOC112268281	-9.15518	0.0112143
OPCML	4.46332	0.0216305	LOC107985580	-4.80419	0.0139249		LOC102723407	3.35214	0.00840383	LOC107987028	-7.37537	0.0231619
LOC105374018	4.31848	0.00237213	TTR	-4.43237	0.0179623		LOC105373767	3.12658	0.000531927	NRAP	-6.68104	0.0449037
LOC105376107	3.75777	0.00663973	DNAJC22	-2.58152	0.0158308		ZNF32-AS3	2.96424	0.0112143	LOC101927118	-6.37444	0.00840383
LOC105374974	3.35152	0.0328105	PGC	-2.33807	0.0130503		DSG3	2.95322	0.0194365	SRARP	-6.1718	0.0274925
LOC105370467	2.82877	0.0259343	LOC112267916	-2.08135	0.0229904		COL2A1	2.79741	0.0177784	FABP12	-6.08129	0.00122887
LOC105378415	2.77277	0.0367983	GPR39	-2.0205	0.0328105		FOLH1B	2.77849	0.0299082	MUC6	-5.91955	0.0177784
LOC112267863	2.49244	0.00499753	MNX1	-1.92864	0.0203412		SERPINB4	2.57842	0.0485633	LOC105372773	-5.35254	0.0101963
LOC105377094	2.47348	0.00875198	PCAT14	-1.85801	0.00817408		JAG1	2.35143	0.0010937	LINC02326	-5.28289	0.00761797
LRRC4C	2.46031	0.0158308	F5	-1.78936	0.0460216		SLC22A31	2.26684	0.00459266	LOC105373891	-4.51335	0.0485633
LOC105370214	2.45091	0.0275247	LOC102724163	-1.74412	0.0347556		GPR88	2.17904	0.0352909	UGT2B4	-4.44132	0.0299082
LINC02027	2.34433	0.0275247	SLC5A1	-1.58988	0.0389424		CCL24	2.17639	0.00216693	LOC105378521	-4.4377	0.0162456
GALR1	2.28529	0.016867	LOC107987392	-1.5623	0.0259343		ADRA2A	2.13195	0.00689862	LOC105376442	-4.40398	0.0135245
LOC107987223	2.22781	0.0328105	KLHDC7A	-1.5067	0.0291986		IGFBP3	2.07019	0.00269939	LINC02302	-4.28603	0.0148301
LOC107985969	2.07785	0.0347556	GGT1	-1.36524	0.0275247		LOC105372630	2.05386	0.0177784	LOC105370472	-4.1968	0.0135245
LOC102724419	2.03682	0.0435502	HNF4G	-1.3551	0.00817408		MATN3	2.01863	0.0148301	C6	-4.1903	0.038279
LOC105378314	2.02671	0.0486102	ABLIM3	-1.32198	0.00663973		JCHAIN	1.96656	0.0274925	FRMPD4	-4.16521	0.0177784
LINC01470	2.0009	0.0486102	LOC102724701	-1.31317	0.0309594		NWD2	1.95832	0.0352909	VSTM2A	-3.99434	0.0352909
CNTNAP5	1.92439	0.0291986	LOC102723568	-1.26804	0.0216305		SHH	1.95013	0.0177784	LOC105376755	-3.93975	0.0062409
LINC01701	1.85826	0.0203071	TSPAN8	-1.24663	0.0291986		FOXQ1	1.94186	0.00137932	LOC105370473	-3.89801	0.0112143
LINC02765	1.80978	0.0389424	DLGAP1	-1.24364	0.0367983		SPOCK2	1.925	0.00372453	FABP5	-3.8952	0.0485633
THSD7A	1.78638	0.00875198	MTRNR2L1	-1.23161	0.0275247		H3C8	1.91363	0.00459266	TTN	-3.84371	0.0177784
DPP10	1.77421	0.0229904	SH3TC2	-1.22888	0.0435502		COL9A2	1.91281	0.0325042	PMP2	-3.83782	0.0112143
LINC01322	1.74911	0.0460216	TOX3	-1.19474	0.0158308		B3GNT6	1.91217	0.0485633	TENM1	-3.79829	0.0015466
UTS2B	1.71493	0.0486102	ERP27	-1.15259	0.0291986		SHISA2	1.86525	0.00564018	LOC105373146	-3.69144	0.0212281
TDRD9	1.70019	0.00464909	MAP2K6	-1.13852	0.0389424		IGHV3-9	1.86452	0.0062409	LINC02277	-3.66629	0.0112143
LOC101928283	1.65206	0.0486102	ERBB4	-1.12881	0.016867		CCL19	1.85547	0.0112143	LOC105375855	-3.64657	0.0123215
PMP2	1.6363	0.0122246	GRAMD2A	-1.06487	0.00875198		MIR5087	1.85411	0.0352909	LOC105373240	-3.44125	0.0148301
DPYSL5	1.60792	0.0158308	DPP4	-1.01735	0.0216305		QPCT	1.85194	0.0414795	LOC105379171	-3.41895	0.0123215
SOX1-OT	1.58498	0.0486102	SIRPB1	-1.00923	0.0435502		FAM171B	1.84789	0.00926144	LOC105377858	-3.41804	0.0325042
ADAMTS1	1.58152	0.0309594	LOC105376074	-1.00849	0.0435502		CXCR4	1.76242	0.0194365	PCOTH	-3.38628	0.00761797
CACNA1A	1.45549	0.0291986					RHOV	1.74839	0.0352909	LOC107984704	-3.38279	0.00840383
LOC105374690	1.44961	0.0460216					COL8A2	1.74479	0.0194365	LOC107984412	-3.32333	0.0123215
LINC02268	1.39809	0.0435502					FBXO2	1.73328	0.00193851	LMOD2	-3.11057	0.00024924
PTPRR	1.35355	0.0216305					CD1E	1.72668	0.0414795	LOC101928978	-3.04222	0.0123215
RGS8	1.32542	0.0367983					LINC00322	1.71127	0.0352909	CNMD	-3.02491	0.00840383
PPFIA2	1.30286	0.0203412					C4A	1.70907	0.0135194	ASB18	-2.96881	0.0112143
LOC101927960	1.28515	0.0148509					RGS16	1.70602	0.0148301	LOC102724245	-2.88529	0.0252469
DDX43	1.28279	0.0275247					CDH7	1.68882	0.000531927	LOC105374906	-2.86605	0.0112143
CADPS	1.26915	0.0275247					C4orf48	1.68396	0.00122887	COL25A1	-2.86557	0.0485633
LOC107986640	1.2578	0.0367983					TMEM105	1.68328	0.0123215	COL28A1	-2.79924	0.000766291
LOC102724637	1.25153	0.0367983					DHRS13	1.65814	0.0123215	LINC01821	-2.79062	0.0101963
LOC105371657	1.24625	0.0367983					IL32	1.64528	0.00761797	RYR2	-2.76861	0.0231619
LINC02789	1.24225	0.00936611					NUPR2	1.62229	0.00372453	MIPEP	-2.75007	0.00173239
ASB4	1.24133	0.0367983					CXCL8	1.62053	0.0414795	LOC105370314	-2.69363	0.00459266
CSRP2	1.22587	0.0139249					S1PR5	1.61559	0.0231619	C1QTNF9B	-2.64093	0.0194365
RALYL	1.22484	0.0179623					NKAIN1	1.59322	0.0162456	LINC01507	-2.60708	0.0325042
LOC101928005	1.22197	0.0130503					CD52	1.59104	0.0414795	LOC440910	-2.59733	0.0274925
SUSD5	1.21807	0.0347556					TMEM45B	1.58757	0.00564018	RP1	-2.57071	0.0148301
LOC107986369	1.20366	0.0460216					PEX10	1.5718	0.0112143	LOC105374809	-2.56759	0.00761797
LOC105374122	1.20259	0.0179623					NRARP	1.56583	0.038279	LINC01618	-2.54775	0.00564018
UPK1B	1.19914	0.0275247					CD79A	1.56361	0.0252469	LOC105379172	-2.53786	0.00459266
LINC01592	1.19826	0.0275247					TUBB3	1.55277	0.0101963	IL31RA	-2.51861	0.0135245
LINCR-0002	1.187	0.0367983					GRM7	1.5416	0.00564018	LOC107986285	-2.51753	0.0325042
SCEL	1.12408	0.0309594					SFRP2	1.52325	0.0414795	MGC27382	-2.49701	0.0352909
IGSF11	1.11719	0.0122246					TMEM106C	1.52085	0.00926144	LOC105377110	-2.4966	0.00926144
LOC105372121	1.11222	0.0486041					DNASE1L3	1.51955	0.0162456	LOC340184	-2.49204	0.0101963
MIR4527HG	1.09879	0.0486102					HLA-DRB1	1.51535	0.0449037	LOC105377918	-2.48324	0.038279
LOC105374524	1.09529	0.0328105					AGT	1.51391	0.0162456	LOC105376471	-2.47229	0.00564018
LOC107984525	1.09292	0.0460216					SELPLG	1.49286	0.0231619	LOC643339	-2.4618	0.0148301
SRRM4	1.08195	0.0435502					CXCL1	1.49197	0.00459266	LOC105369578	-2.45847	0.0135245
FSTL5	1.07002	0.0347556					CLEC10A	1.48971	0.038279	LOC105376000	-2.45453	0.00840383
LOC105369838	1.063	0.0259343					GLO1	1.48167	0.0274925	LINC01990	-2.43901	0.0325042
GRP	1.06022	0.0498875					NOTCH3	1.48103	0.000863661	DHRS2	-2.43813	0.0449037
LOC107986098	1.05694	0.0389424					RASSF10	1.4681	0.0112143	P3H2-AS1	-2.41892	0.0449037
RPH3A	1.03399	0.0367983					RNVU1-7	1.46794	0.0212281	SGCD	-2.37667	0.0112143
CTSG	1.02968	0.0244239					DDIT4	1.46326	0.0449037	SHISA9	-2.36515	0.0414795
LINC01501	1.02925	0.0229904					CORO1A	1.45645	0.00840383	TNFRSF19	-2.32904	0.0101963
TCERG1L	1.02909	0.0460216					SDC1	1.45537	0.00926144	FAM66D	-2.30716	0.0112143
LINC00351	1.02305	0.0460216					SPN	1.44978	0.0177784	LOC101927391	-2.28516	0.00122887
LOC105377473	1.0193	0.0259343					FCGR2B	1.43924	0.0252469	LINC00506	-2.26707	0.0112143
LINC01818	1.00843	0.0203412					ALOX15	1.43739	0.0299082	LOC101929770	-2.19848	0.0449037
							S100A9	1.43225	0.0352909	NCAPD3	-2.19347	0.00269939
							C1QA	1.4287	0.0148301	LOC107986449	-2.16559	0.0112143
							TNFRSF18	1.42726	0.00372453	LOC107986432	-2.16508	0.0010937
							LOC101928255	1.41951	0.0148301	LOC105373999	-2.14939	0.00564018
							DOK2	1.41942	0.0177784	LOC105371833	-2.1422	0.0325042
							DLX2	1.41675	0.0231619	MIR99AHG	-2.1011	0.0299082
							TLCD4	1.4134	0.0123215	LOC105370766	-2.09583	0.00122887
							IRX4	1.41051	0.00509212	PSLNR	-2.09194	0.0252469
							CCN3	1.40725	0.00761797	MYBPC1	-2.08937	0.00193851
							GPRC5A	1.40467	0.0414795	LOC105378719	-2.08808	0.00926144
							IRF4	1.40258	0.0414795	LOC105377271	-2.08446	0.0414795
							MMP15	1.40182	0.00241979	LOC107984245	-2.06932	0.0135245
							H2BC9	1.39185	0.0212281	PHEX	-2.05974	0.00269939
							FZD8	1.38818	0.0231619	LINGO2	-2.05614	0.0274925
							CD8B	1.37546	0.00926144	LOC105378318	-2.0452	0.0177784
							CCDC184	1.36533	0.00193851	LOC102724289	-2.02794	0.0352909
							SIT1	1.35096	0.0162456	LINC00624	-2.01847	0.00926144
							SFN	1.32998	0.00173239	LOC105377913	-2.01151	0.0123215
							SLC16A11	1.32885	0.00689862	HTR1E	-2.00756	0.0352909
							KLF13	1.32828	0.0485633	LOC105372740	-2.00202	0.0123215
							CALHM6	1.32754	0.0325042	STXBP6	-1.9946	0.00372453
							LTBP2	1.3241	0.0101963	LINC00377	-1.97997	0.0015466
							DIRAS2	1.32227	0.0231619	TMPRSS11F	-1.97099	0.00334898
							SLAMF8	1.31298	0.038279	LINC02413	-1.96296	0.0252469
							LOC105370363	1.29795	0.0212281	ARMC3	-1.95993	0.00137932
							C1QC	1.29669	0.0123215	LOC112268401	-1.9563	0.00372453
							QSOX1	1.28689	0.038279	MUC13	-1.95502	0.0352909
							ARHGDIB	1.28477	0.0148301	LINC00327	-1.93466	0.0148301
							AGRN	1.28185	0.0015466	LOC102724768	-1.89186	0.00193851
							FFAR2	1.27878	0.0414795	SLC10A5	-1.88567	0.0252469
							SNORD141B	1.27778	0.0062409	UNC5D	-1.88494	0.0177784
							CTD-2194D22.4	1.27684	0.0135245	NLRP13	-1.8815	0.0148301
							CRIP1	1.27551	0.0101963	LINC02839	-1.87272	0.0101963
							IFI30	1.27327	0.0231619	LOC105377795	-1.87067	0.038279
							LOC101930094	1.27256	0.0414795	PHYHIPL	-1.85779	0.0123215
							CRIP2	1.26881	0.00509212	LOC102724957	-1.85279	0.038279
							IER5L	1.2651	0.0101963	LOC105377273	-1.84763	0.0414795
							EDARADD	1.26357	0.00137932	LINC01358	-1.8415	0.0325042
							PIM1	1.25575	0.00564018	ALOX15B	-1.83589	0.0194365
							DNLZ	1.24717	0.0194365	EPS15-AS1	-1.83318	0.00269939
							KLHDC7B	1.24593	0.0194365	TMEM132D	-1.83158	0.0194365
							POU2AF1	1.24545	0.0449037	CTNNA2	-1.8216	0.0449037
							GDF11	1.24507	0.0485633	RSPO2	-1.80441	0.00300823
							GNPTAB	1.24474	0.0135245	LINC02331	-1.79729	0.0123215
							LINC00996	1.2405	0.038279	LOC100133286	-1.78861	0.038279
							HOXD8	1.24015	0.0274925	LOC105375278	-1.78328	0.0135245
							CD209	1.24015	0.0123215	LOC105378339	-1.7803	0.0449037
							ITGB2	1.23887	0.0162456	WT1	-1.77932	0.0325042
							KIF1A	1.23421	0.0449037	LOC105369474	-1.75405	0.0449037
							RAB39B	1.23191	0.0123215	LOC102723914	-1.74912	0.00300823
							GJB2	1.22827	0.00689862	C1QTNF9	-1.74624	0.00173239
							SEC11C	1.22059	0.000470009	PARD6G-AS1	-1.74364	0.0162456
							ING1	1.21801	0.00372453	LOC105370504	-1.7356	0.00372453
							NRIP3	1.21769	0.00926144	LOC101928516	-1.73216	0.038279
							C3orf80	1.21585	0.0352909	AGBL4	-1.72485	0.00372453
							PRRT3	1.21412	0.0015466	LOC105376081	-1.71804	0.0325042
							ADGRF1	1.20959	0.000470009	ROPN1L	-1.71284	0.0135245
							LINC00482	1.19769	0.0112143	TMEM252-DT	-1.71005	0.0101963
							TOR4A	1.19416	0.00269939	TARID	-1.70986	0.0299082
							ITGB7	1.19348	0.0449037	LOC105369574	-1.70968	0.0148301
							INSM1	1.1925	0.0062409	LOC107986606	-1.70876	0.0162456
							MGAT3	1.1924	0.00122887	PRTG	-1.70764	0.0062409
							ZNF467	1.19067	0.00564018	LINC01505	-1.70144	0.0252469
							C1orf53	1.18997	0.0177784	LOC105373605	-1.70131	0.00509212
							LAMB2	1.1883	0.00300823	SLC35F1	-1.69716	0.000766291
							LOC105379085	1.18799	0.0062409	PIRT	-1.69649	0.00564018
							ANKRD29	1.18587	0.0123215	LOC105371649	-1.69283	9.81635e-05
							LOC105373772	1.17856	0.00334898	LOC105374528	-1.69175	0.0414795
							RNF144A-AS1	1.17647	0.0148301	RCAN3AS	-1.69141	0.0414795
							EFNA3	1.17471	0.0162456	BMPER	-1.68889	0.0485633
							LOC107986007	1.1739	0.00122887	LOC283177	-1.68583	0.00509212
							HES4	1.16462	0.00509212	LOC102725227	-1.67722	0.0414795
							LAPTM5	1.16394	0.0299082	KLHL41	-1.67292	0.00269939
							NCF4	1.16103	0.0112143	CYP2J2	-1.67171	0.00137932
							CLDN5	1.16011	0.0212281	MAP2	-1.66702	0.0485633
							MPEG1	1.16011	0.038279	LINC00844	-1.65805	0.00689862
							SIGLEC10	1.15794	0.0212281	SGCG	-1.64584	0.0299082
							RASAL3	1.15736	0.0162456	LOC102724355	-1.64412	0.0252469
							ARHGAP45	1.1534	0.00926144	OR2L13	-1.64295	0.0194365
							CD1D	1.15235	0.0231619	LINC01695	-1.63863	0.0212281
							FKBP10	1.14944	0.00241979	CLRN1-AS1	-1.63771	0.0252469
							TPSB2	1.149	0.0325042	NLRP8	-1.63516	0.0177784
							H2AC4	1.1485	0.0231619	LRP1B	-1.6322	0.038279
							PKDCC	1.14595	0.0101963	LOC102724214	-1.62714	0.00459266
							STAB1	1.1449	0.0112143	FRMD6-AS2	-1.62036	0.0325042
							LOC105378586	1.14161	0.0194365	ADAMTS19	-1.61086	0.0162456
							LOC105373770	1.13907	0.00509212	LOC105374257	-1.60749	0.00926144
							CLEC11A	1.13906	0.0352909	LINC01229	-1.60505	0.0101963
							CXCL6	1.13853	0.0414795	DNAI1	-1.60366	0.0162456
							TYROBP	1.13851	0.0101963	SLC22A10	-1.59911	0.0194365
							GSC	1.13084	0.00689862	LOC107984482	-1.59851	0.0231619
							VCAM1	1.13022	0.038279	SLC22A25	-1.59139	0.0148301
							DLX5	1.12804	0.00459266	OR52R1	-1.58814	0.0485633
							HES1	1.12796	0.0252469	PAGE4	-1.58779	0.0299082
							OVOL1	1.12453	0.00564018	LOC105379066	-1.58553	0.0325042
							VSIG10L2	1.12345	0.00241979	PON1	-1.57816	0.0062409
							CD276	1.12226	0.00032223	EDA	-1.57527	0.0009724
							FOXE1	1.12193	0.0231619	LOC101928269	-1.57434	0.0212281
							UBE2E3	1.12148	0.0449037	SLC22A24	-1.57318	0.0123215
							IRF8	1.12119	0.0414795	LOC105369435	-1.57131	0.00241979
							FJX1	1.11719	0.0274925	PLEKHS1	-1.56651	0.00761797
							FCRLA	1.11645	0.0299082	LOC107986245	-1.56606	0.0414795
							PLAT	1.11352	0.0299082	LOC107987083	-1.56446	0.0062409
							CCRL2	1.11102	0.00926144	TTC29	-1.55733	0.038279
							SASH3	1.11088	0.0162456	LOC112268134	-1.55079	0.00334898
							MDK	1.11024	0.00122887	NCAM1	-1.5472	0.038279
							GMFG	1.10743	0.0177784	LOC105374945	-1.5457	0.00926144
							DLX1	1.09193	0.0252469	LINC01697	-1.54391	0.0231619
							LOC101927322	1.09086	0.0212281	DPT	-1.54064	0.0352909
							CYBB	1.08496	0.038279	LOC102723654	-1.5392	0.0177784
							HAPLN3	1.08276	0.0325042	KCNB1	-1.53817	0.0112143
							SIGLEC8	1.08108	0.0485633	LINC01923	-1.53347	0.0485633
							PLPP2	1.07992	0.0274925	GREM2	-1.53287	0.0299082
							CTSS	1.07787	0.0177784	FXYD6-FXYD2	-1.53239	0.0352909
							C16orf91	1.07674	0.00564018	RAPGEF4	-1.52911	0.0101963
							TMEM160	1.07431	0.0123215	DNER	-1.52712	0.0148301
							ARL4C	1.06986	0.0352909	LOC107985340	-1.51963	0.000863661
							PRF1	1.06405	0.0299082	GRM4	-1.50481	0.0212281
							CD74	1.06322	0.0112143	BRINP3	-1.5033	0.0252469
							CD8A	1.05968	0.0414795	LINC02056	-1.50075	0.0252469
							LIMD2	1.05888	0.00689862	PTPRM	-1.49691	0.0135245
							H3C12	1.05715	0.00926144	PAPPA	-1.4927	0.00122887
							CSF2RB	1.05623	0.0231619	LOC101929028	-1.49043	0.0123215
							C3	1.05568	0.0325042	DNAH9	-1.49042	0.000863661
							CD300A	1.05538	0.00926144	LDLRAD1	-1.48902	0.0449037
							CDR2L	1.05159	0.00241979	CASC19	-1.48549	0.0009724
							PHLDA3	1.05026	0.00216693	CASC8	-1.48365	0.000531927
							CARD6	1.04994	0.00193851	CASC21	-1.48059	0.000863661
							CD180	1.04646	0.0194365	AQP7	-1.47158	0.0449037
							IRX3	1.04562	0.0299082	HPSE2	-1.4678	0.0212281
							TMEM154	1.04489	0.0101963	MGAT4D	-1.46526	0.00761797
							TPSD1	1.0442	0.0299082	SLC6A11	-1.46254	0.0485633
							JAK3	1.04373	0.0414795	LOC105370359	-1.45924	0.0485633
							CASP1	1.04258	0.00300823	FAM13C	-1.45562	0.0010937
							SLC39A6	1.04135	0.0485633	DNAAF1	-1.45268	0.00689862
							CELSR3	1.04114	0.0148301	LINC00113	-1.44938	0.0231619
							CTSC	1.04052	0.0252469	OPCML	-1.44621	0.0485633
							LAMA3	1.04023	0.00564018	GLB1L3	-1.44609	0.0299082
							SOX4	1.03992	0.0299082	LOC105371750	-1.44349	0.0162456
							TNFAIP2	1.03774	0.0325042	LOC100506682	-1.43983	0.00689862
							SNN	1.03735	0.00021886	LOC105372764	-1.43857	0.0485633
							TAC1	1.03565	0.0194365	ZDHHC11B	-1.43699	0.0449037
							CD79B	1.03558	0.00334898	LOC105376892	-1.43414	0.00564018
							MANF	1.03193	0.00840383	FAM71F1	-1.43113	0.0194365
							CAPG	1.03185	0.0485633	ELMOD1	-1.42563	0.0414795
							LOC100499489	1.02773	0.0015466	EGF	-1.41787	0.0274925
							H4C6	1.02644	0.0414795	PPM1E	-1.41751	0.0274925
							C1QB	1.02319	0.0212281	LINC02456	-1.41709	0.00413798
							TMEM176A	1.02274	0.0274925	LOC105369315	-1.41447	0.0194365
							LRRN4CL	1.01818	0.0352909	LOC105374329	-1.41306	0.0449037
							NME3	1.01643	0.0123215	SEC14L5	-1.41207	0.0148301
							CHST1	1.01558	0.0194365	CHRNA2	-1.40953	0.00689862
							GPR132	1.01431	0.0252469	LOC107984516	-1.40488	0.0252469
							RUNX3	1.01357	0.0485633	WDR93	-1.40062	0.0194365
							TMEM132A	1.0095	0.0062409	CYP4F11	-1.40049	0.0212281
							H2BC10	1.00391	0.0148301	ZMAT4	-1.39895	0.038279
							LINC01691	1.00108	0.0252469	NDST3	-1.39696	0.00216693
							ITGAL	1.00052	0.0485633	CFAP61	-1.3871	0.00241979
										SYT9	-1.38382	0.0274925
										MMP21	-1.38219	0.0162456
										LOC101928135	1.38195	0.0162456
										CCAT1	-1.38086	0.00269939
										INPP4B	-1.37966	0.00564018
										LOC112268156	-1.37608	0.00926144
										TMEM220-AS1	-1.37472	0.00926144
										LINC02107	-1.37461	0.0212281
										CCDC39	-1.37084	0.0010937
										NKAIN3	-1.36924	0.00334898
										LRRIQ1	-1.36719	0.0112143
										EAF2	-1.36427	0.0194365
										LOC105372762	-1.36367	0.0325042
										LOC105375752	-1.36057	0.0009724
										ANO4	-1.36035	0.0177784
										CPEB3	-1.35883	0.0009724
										TBX15	-1.35854	0.0274925
										LINC00314	-1.35776	0.0414795
										LOC105374768	-1.35763	0.0194365
										LINC01673	-1.35296	0.0325042
										SLC15A2	-1.35009	0.0101963
										LINC01250	-1.34285	0.00509212
										DLGAP1	-1.34172	0.0252469
										TEX48	-1.34113	0.00216693
										LOC105374155	-1.34098	0.0252469
										LOC112268063	-1.34083	0.00269939
										LINC01146	-1.34047	0.0101963
										LOC100128340	-1.33343	0.0231619
										LOC105377431	-1.32904	0.0231619
										LINC00578	-1.32877	0.0148301
										LINC02511	-1.32676	0.038279
										IGF1	-1.32494	0.0449037
										LOC107987100	-1.32429	0.00216693
										LINC02343	-1.32286	0.00372453
										LINC00486	-1.31766	0.00216693
										CSMD3	-1.31367	0.00926144
										LOC101929307	-1.31248	0.0485633
										GCNT2	-1.30987	0.0177784
										LOC102724084	-1.30521	0.00689862
										LOC105373153	-1.30411	0.0212281
										MAGI2	-1.29834	0.0194365
										PCAT2	-1.29599	0.00334898
										LOC107984745	-1.29543	0.00241979
										LOC100130256	-1.29479	0.00689862
										SLCO5A1	-1.29191	0.00840383
										LOC100507065	-1.29166	0.0299082
										USP2-AS1	-1.29114	0.0062409
										CLVS1	-1.29037	0.000283542
										SEMA3E	-1.28806	0.0162456
										SLC26A5	-1.28433	0.0177784
										PCAT14	-1.28301	0.0299082
										CFAP299	-1.28157	0.038279
										LOC105374595	-1.27969	0.0101963
										LOC105369711	-1.27652	0.0299082
										SRD5A2	-1.27422	0.0299082
										C8orf34	-1.27252	0.00372453
										SLC35F4	-1.27127	0.0485633
										EFHB	-1.26735	0.00241979
										LINC01284	-1.26702	0.00509212
										LOC105371356	-1.26657	0.0101963
										TRIM9	-1.26635	0.00840383
										LOC340512	-1.26389	0.0112143
										MAFTRR	-1.26231	0.00193851
										ALK	-1.25939	0.0194365
										LOC107986583	-1.25895	0.0252469
										LINC00930	-1.2587	0.0449037
										H2AZ1-DT	-1.25791	0.00193851
										ACADL	-1.25749	0.0231619
										LOC105376195	-1.25616	0.0485633
										LOC105370582	-1.25457	0.0135245
										LOC105379080	-1.2539	0.0485633
										LINC00989	-1.25276	0.0148301
										LOC107986058	-1.25117	0.0194365
										SLC22A23	-1.24966	0.0177784
										LOC105378667	-1.24464	0.0015466
										LOC102723639	-1.24343	0.0212281
										NEK10	-1.24206	0.00216693
										LRRC63	-1.23933	0.00761797
										LOC149684	-1.23732	0.0177784
										C9orf92	-1.23388	0.00926144
										IGSF11	-1.22674	0.0194365
										ST6GALNAC1	-1.22192	0.038279
										LOC105370765	-1.22166	0.00269939
										C5orf49	-1.22127	0.000679197
										LOC102723516	-1.2193	0.0162456
										LOC107986487	-1.2164	0.0414795
										KCNN3	-1.21468	0.0485633
										BCAS1	-1.21265	0.00459266
										AFF3	-1.21196	0.0112143
										LOC107985000	-1.2071	0.00459266
										CDHR3	-1.20679	0.0414795
										LOC107984494	-1.20487	0.0449037
										LOC105375751	-1.20444	0.000679197
										DOCK3	-1.20345	0.0352909
										CCDC73	-1.20253	0.0231619
										PRIM2	-1.20038	0.0212281
										GPM6B	-1.19959	0.00334898
										SSUH2	-1.19833	0.0135245
										LOC105377700	-1.19335	0.00840383
										PRNCR1	-1.19241	0.00413798
										GABRG3	-1.19175	0.0414795
										LOC100506076	-1.19151	0.00459266
										N6AMT1	-1.18537	0.0449037
										LOC105374928	-1.18245	0.0414795
										LOC105371632	-1.18196	0.0162456
										LINC02815	-1.1813	0.038279
										DNAH7	-1.18126	0.00509212
										CSNK2B	-1.1775	0.0352508
										KCNMA1	-1.17716	0.0299082
										TTLL9	-1.17603	0.0062409
										LOC101929418	-1.17584	0.0148301
										ADH1C	-1.17533	0.0123215
										LDB2	-1.17484	0.0414795
										SAXO1	-1.1721	0.00840383
										ALOX12B	-1.17195	0.038279
										BHMT	-1.16973	0.0177784
										GLYATL1B	-1.1608	0.0299082
										LOC105373171	-1.16032	0.00024924
										MCF2	-1.15924	0.0325042
										LOC105370156	-1.15526	0.00926144
										LOC101929210	-1.15322	0.00269939
										TLN2	-1.15037	0.0148301
										LOC105377462	-1.15026	0.0325042
										LOC102724775	-1.14932	0.0194365
										CA8	-1.1477	0.0212281
										VIT	-1.14764	0.038279
										NOSTRIN	-1.1471	0.0449037
										PLCL1	-1.14522	0.038279
										LIPI	-1.14461	0.0112143
										HYDIN	-1.13873	0.0101963
										SLC13A3	-1.1355	0.00032223
										LINC02290	-1.13493	0.0274925
										SPATA6L	-1.13473	0.0101963
										LOC105375737	-1.13458	0.00840383
										ANKFN1	-1.13097	0.0414795
										USH2A	-1.13063	0.00840383
										LOC101928701	-1.12611	0.00689862
										LINC01033	-1.123	0.0194365
										ME3-DT	-1.12298	0.00761797
										LOC158435	-1.12226	0.0177784
										SLC6A13	-1.12018	0.0112143
										LOC102723935	-1.11765	0.0062409
										CASC11	-1.11385	0.00137932
										LINC02166	-1.11346	0.00689862
										PROSER2	-1.11266	0.00926144
										CFAP43	-1.11237	0.000365817
										LOC102724687	-1.11104	0.0112143
										TIMD4	-1.10874	0.0414795
										DPP4	-1.10871	0.0112143
										C8orf34-AS1	-1.10737	0.0177784
										LOC105377547	-1.10734	0.0485633
										LOC105370462	-1.1051	0.0485633
										TBL1Y	-1.10401	0.0123215
										SLIT2	-1.1033	0.0123215
										CFAP99	-1.10202	0.0177784
										LIFR-AS1	-1.10177	0.0148301
										PPEF1	-1.1017	0.0325042
										DNAH5	-1.09874	0.0135245
										CMTM2	-1.09725	0.0062409
										LOC107986872	-1.09332	0.0101963
										STEAP2-AS1	-1.09067	0.0123215
										CFAP46	-1.08732	0.0325042
										RAB27A	-1.08712	0.00689862
										RNASEH2B-AS1	-1.08522	0.00216693
										LOC101927708	-1.08362	0.0414795
										NIPAL3	-1.08154	0.0414795
										LOC107986555	-1.0791	0.0274925
										STAB2	-1.07806	0.0123215
										DPH6-DT	-1.07505	0.0177784
										PPP1R42	-1.07385	0.00021886
										CFAP52	-1.07176	0.00334898
										LINC00407	-1.0716	0.0135245
										LINC02691	-1.07077	0.0231619
										CAP2	-1.06779	0.000470009
										LOC100506990	-1.06683	0.038279
										CASC1	-1.06446	0.00300823
										LINC02204	-1.06334	0.00564018
										LINC02389	-1.06228	0.0177784
										LOC105378410	-1.06049	0.00032223
										VLDLR-AS1	-1.05997	0.0135245
										LOC105375989	-1.05746	0.00334898
										LINC00964	-1.05733	0.0485633
										FAM186A	-1.05658	0.000863661
										PALMD	-1.05555	0.0112143
										RFX3	-1.05474	0.00193851
										LOC107986094	-1.05426	0.000283542
										LOC107986700	-1.05412	0.0015466
										LOC101930053	-1.05374	0.0148301
										EHHADH	-1.05302	0.0252469
										ADRA1A	-1.05178	0.0485633
										SLC28A1	-1.05115	0.0325042
										LOC105369912	-1.04878	0.000679197
										DIO1	-1.04774	0.0485633
										SGCE	-1.04741	0.0449037
										VXN	-1.04717	0.0414795
										NPAS2	-1.04698	0.0485633
										LOC105373960	-1.04611	0.0299082
										LINC02821	-1.04318	0.0231619
										SCN7A	-1.04074	0.0231619
										LOC105372753	-1.04065	0.00372453
										LDLRAD3	-1.0373	0.0062409
										UPK1B	-1.03694	0.0449037
										ITIH6	-1.03667	0.00334898
										LOC101928856	-1.03553	0.0062409
										GRXCR2	-1.03511	0.0252469
										LOC107984543	-1.03142	0.00269939
										CNTN6	-1.03129	0.0485633
										SYBU	-1.03115	0.0162456
										C4orf47	-1.03022	0.00689862
										LOC105377308	-1.02995	0.00413798
										TTC7B	-1.02954	0.00216693
										PKD2L2	-1.02912	0.00761797
										UFL1-AS1	-1.02894	0.0274925
										LOC101928156	-1.02713	0.0485633
										LOC105375546	-1.02674	0.0194365
										SPATA17	-1.02608	0.00334898
										MAP7D2	-1.02606	0.0449037
										MIPOL1	-1.02598	0.00334898
										LOC105377289	-1.02201	0.00564018
										LOC105375490	-1.02124	0.0135245
										TEKT5	-1.02094	0.0112143
										FZD4-DT	-1.01945	0.00269939
										IMPG2	-1.01919	0.00193851
										LOC105376874	-1.01835	0.0485633
										LOC105373636	-1.01763	0.00269939
										LOC101926913	-1.01508	0.00564018
										B3GALT1	-1.01471	0.0177784
										SNHG26	-1.01459	0.0123215
										IDI2-AS1	-1.01383	0.00413798
										LOC107984737	-1.01356	0.0414795
										SOX2-OT	-1.01355	0.00193851
										AKAP7	-1.01229	0.00216693
										LOC105373172	-1.01094	0.000863661
										RALGPS2	-1.00914	0.00193851
										LOC102723989	-1.00881	0.0212281
										GDAP1L1	-1.00758	0.00372453
										LOC105376177	-1.00733	0.0148301
										LOC105369911	-1.00683	0.0112143
										LOC105378741	-1.00633	0.0485633
										ME3	-1.00098	0.000766291
